# Supplementary material for: Investigation of bovine ephemeral fever virus transmission by putative dipteran vectors under experimental conditions
Source: Parasit Vectors. 2020 Nov 26;13:597. doi: 10.1186/s13071-020-04485-5 (PMC7690080; doi:10.1186/s13071-020-04485-5)
Supplement: Supplementary file 1 — Additional file 1: Animal temperatures and clinical scoring notes. [file 13071_2020_4485_MOESM1_ESM.xlsx]

## Sheet: Sheet1
Day post infection	Body temperature AM (°C) animal C1	Body temperature PM (°C) animal C1	Notes from score sheet for animal C1	Body temperature AM (°C) animal C2	Body temperature PM (°C) animal C2	Notes from score sheet for animal C2	Body temperature AM (°C) animal C3	Body temperature PM (°C) animal C3	Notes from score sheet for animal C3	Body temperature AM (°C) animal C4	Body temperature PM (°C) animal C4	Notes from score sheet for animal C4
-4	38.9			39.5			39.2			39.4
-3	38.7			39.2			38.9			38.8
-2	38.9			39.2			38.8			38.9
-1	38.1			38.8		Nasal discharge noted	38.1			39
BASELINE	38.65			39.175			38.75			39.025
0	38.4	38.4	Infected Culicoides fed on animal	38.7	38.2	Infected Culicoides fed on animal. Nasal discharge noted	38.5	38.2	Infected Culicoides fed on animal.	38.8	38.5	Infected Culicoides fed on animal.
1	38.3	38.5		38.3	38.3	Nasal discharge noted	38.3	38.1		39	38.3	Nasal discharge noted
2	38.2	38.2		39	37.7		38.1	38		38.5	37.8
3	38.1	38.7		37.4	38		38.1	38.6		38.5	38.8
4	38.6	38.7		37.9	38.1		39	38.3		38.4	38.1
5	38.3	38.6		38.5	38.7		38.8	38.8		38.4	39
6	38.1	38.3		38.9	38.3		38.6	38.2		39	38.7
7	38.7	38.2		38.2	38.5		38.1	38.5		39	38.7
8	38.3	38.2		38.8	38.2		38.4	38.5		39.2	38.6
9	38.1	38.6		38.4	38.3		38.6	38.6		38.3	38.5
10	38.8	38.5		38.6	38.7		38.9	39		39	39
11	38.2	38.8	Inoculated with tissue cultured BEFV 2x 0.6ul subcutaneously and 6x 0.8ul intradermally	38	38.6	Inoculated with pooled homogenate BEFV 2x 0.6ul subcutaneously and 6x 0.8ul intradermally	38.5	39.1	Inoculated with tissue cultured BEFV 2x 0.6ul subcutaneously and 6x 0.8ul intradermally	38.9	38.8	Inoculated with pooled homogenate BEFV 2x 0.6ul subcutaneously and 6x 0.8ul intradermally
12	38.7	38.4		38.1	38.6		38.3	38.3		38.6	37.5
13	38.1	38.2		38.9	39.2		38.6	38.5		39.2	38.9
14	38.4	38.6		39	39		38.8	38.5		39.1	39.2
15	38.2	37.8		38.5	38.9		38.7	38.4		38.7	38.5
16	38.6	38.4		38.5	38.2		38.4	38.7		38.7	38.7
17	38.7	38.5		38.6	38.9		39.3	39.8		39	39.2
18	38.2	39		38.8	38.8		38.7	39.2		39	39.4
19	38.6	38.8		38.3	38.8		38.5	38.9		38.9	38.8
20	38	38.6		38.4	38.7		38.4	38.8		38.7	39
21	38.6			38.1			38.1			38.5
