# Supplementary material for: Investigation of bovine ephemeral fever virus transmission by putative dipteran vectors under experimental conditions
Source: Parasit Vectors. 2020 Nov 26;13:597. doi: 10.1186/s13071-020-04485-5 (PMC7690080; doi:10.1186/s13071-020-04485-5)
Supplement: Supplementary file 2 — Additional file 2: RT-qPCR and titration results for Culicoides sonorensis orallyfed BEFV and intrathoracically inoculated with BEFV. [file 13071_2020_4485_MOESM2_ESM.xlsx]

## Sheet: Sheet1
Individual ID	Batch	Species	Infection route	Days Post Incubation	Plate	Number	Type	Cq	Titration	Notes
1	BF Batch 1	Culicoides sonorensis	Blood fed	0	1	1A	Whole Body	25.8253
2	BF Batch 1	Culicoides sonorensis	Blood fed	0	1	1B	Whole Body	25.2104
3	BF Batch 1	Culicoides sonorensis	Blood fed	0	1	1C	Whole Body	26.1694
4	BF Batch 1	Culicoides sonorensis	Blood fed	0	1	1D	Whole Body	26.7676
5	BF Batch 1	Culicoides sonorensis	Blood fed	0	1	1E	Whole Body	25.4058
6	BF Batch 1	Culicoides sonorensis	Blood fed	0	1	1F	Whole Body	26.2623
7	BF Batch 1	Culicoides sonorensis	Blood fed	8	1	2A	Head	Undetermined
7	BF Batch 1	Culicoides sonorensis	Blood fed	8	1	2B	Body	Undetermined
8	BF Batch 1	Culicoides sonorensis	Blood fed	8	1	2C	Head	Undetermined
8	BF Batch 1	Culicoides sonorensis	Blood fed	8	1	2D	Body	Undetermined
9	BF Batch 1	Culicoides sonorensis	Blood fed	8	1	2E	Head	Undetermined
9	BF Batch 1	Culicoides sonorensis	Blood fed	8	1	2F	Body	Undetermined
10	BF Batch 1	Culicoides sonorensis	Blood fed	8	1	2G	Head	Undetermined
10	BF Batch 1	Culicoides sonorensis	Blood fed	8	1	2H	Body	Undetermined
11	BF Batch 1	Culicoides sonorensis	Blood fed	8	1	3A	Head	Undetermined
11	BF Batch 1	Culicoides sonorensis	Blood fed	8	1	3B	Body	Undetermined
12	BF Batch 1	Culicoides sonorensis	Blood fed	8	1	3C	Head	Undetermined
12	BF Batch 1	Culicoides sonorensis	Blood fed	8	1	3D	Body	Undetermined
13	BF Batch 1	Culicoides sonorensis	Blood fed	8	1	3E	Head	Undetermined
13	BF Batch 1	Culicoides sonorensis	Blood fed	8	1	3F	Body	Undetermined
14	BF Batch 1	Culicoides sonorensis	Blood fed	8	1	3G	Head	Undetermined
14	BF Batch 1	Culicoides sonorensis	Blood fed	8	1	3H	Body	Undetermined
15	BF Batch 1	Culicoides sonorensis	Blood fed	8	1	4A	Head	Undetermined
15	BF Batch 1	Culicoides sonorensis	Blood fed	8	1	4B	Body	Undetermined
16	BF Batch 1	Culicoides sonorensis	Blood fed	8	1	4C	Head	Undetermined
16	BF Batch 1	Culicoides sonorensis	Blood fed	8	1	4D	Body	Undetermined
17	BF Batch 1	Culicoides sonorensis	Blood fed	8	1	4E	Head	Undetermined
17	BF Batch 1	Culicoides sonorensis	Blood fed	8	1	4F	Body	Undetermined
18	BF Batch 1	Culicoides sonorensis	Blood fed	8	1	4G	Head	Undetermined
18	BF Batch 1	Culicoides sonorensis	Blood fed	8	1	4H	Body	Undetermined
19	BF Batch 1	Culicoides sonorensis	Blood fed	8	1	5A	Head	Undetermined
19	BF Batch 1	Culicoides sonorensis	Blood fed	8	1	5B	Body	Undetermined
20	BF Batch 1	Culicoides sonorensis	Blood fed	8	1	5C	Head	Undetermined
20	BF Batch 1	Culicoides sonorensis	Blood fed	8	1	5D	Body	Undetermined
21	BF Batch 1	Culicoides sonorensis	Blood fed	8	1	5E	Head	Undetermined
21	BF Batch 1	Culicoides sonorensis	Blood fed	8	1	5F	Body	Undetermined
22	BF Batch 1	Culicoides sonorensis	Blood fed	8	1	5G	Head	Undetermined
22	BF Batch 1	Culicoides sonorensis	Blood fed	8	1	5H	Body	Undetermined
23	BF Batch 1	Culicoides sonorensis	Blood fed	8	1	6A	Head	Undetermined
23	BF Batch 1	Culicoides sonorensis	Blood fed	8	1	6B	Body	Undetermined
24	BF Batch 1	Culicoides sonorensis	Blood fed	8	1	6C	Head	26.9464	Undetermined
24	BF Batch 1	Culicoides sonorensis	Blood fed	8	1	6D	Body	23.6181	2.5 log10 TCID50
25	BF Batch 1	Culicoides sonorensis	Blood fed	8	1	6E	Head	Undetermined
25	BF Batch 1	Culicoides sonorensis	Blood fed	8	1	6F	Body	Undetermined
26	BF Batch 1	Culicoides sonorensis	Blood fed	8	1	6G	Head	Undetermined
26	BF Batch 1	Culicoides sonorensis	Blood fed	8	1	6H	Body	Undetermined
27	BF Batch 1	Culicoides sonorensis	Blood fed	8	1	7A	Head	Undetermined
27	BF Batch 1	Culicoides sonorensis	Blood fed	8	1	7B	Body	Undetermined
28	BF Batch 1	Culicoides sonorensis	Blood fed	8	1	7C	Head	Undetermined
28	BF Batch 1	Culicoides sonorensis	Blood fed	8	1	7D	Body	Undetermined
29	BF Batch 1	Culicoides sonorensis	Blood fed	8	1	7E	Head	Undetermined
29	BF Batch 1	Culicoides sonorensis	Blood fed	8	1	7F	Body	Undetermined
30	BF Batch 1	Culicoides sonorensis	Blood fed	8	1	7G	Head	Undetermined
30	BF Batch 1	Culicoides sonorensis	Blood fed	8	1	7H	Body	26.7487
31	BF Batch 1	Culicoides sonorensis	Blood fed	8	1	8A	Head	Undetermined
31	BF Batch 1	Culicoides sonorensis	Blood fed	8	1	8B	Body	Undetermined
32	BF Batch 1	Culicoides sonorensis	Blood fed	8	1	8C	Head	Undetermined
32	BF Batch 1	Culicoides sonorensis	Blood fed	8	1	8D	Body	Undetermined
33	BF Batch 1	Culicoides sonorensis	Blood fed	8	1	8E	Head	Undetermined
33	BF Batch 1	Culicoides sonorensis	Blood fed	8	1	8F	Body	Undetermined
34	BF Batch 1	Culicoides sonorensis	Blood fed	8	1	8G	Head	Undetermined	Undetermined
34	BF Batch 1	Culicoides sonorensis	Blood fed	8	1	8H	Body	30.8393	Undetermined
35	BF Batch 1	Culicoides sonorensis	Blood fed	8	1	9A	Head	Undetermined
35	BF Batch 1	Culicoides sonorensis	Blood fed	8	1	9B	Body	Undetermined
36	BF Batch 1	Culicoides sonorensis	Blood fed	8	1	9C	Head	Undetermined
36	BF Batch 1	Culicoides sonorensis	Blood fed	8	1	9D	Body	Undetermined
37	BF Batch 1	Culicoides sonorensis	Blood fed	8	1	9E	Head	Undetermined
37	BF Batch 1	Culicoides sonorensis	Blood fed	8	1	9F	Body	Undetermined
38	BF Batch 1	Culicoides sonorensis	Blood fed	8	1	9G	Head	Undetermined
38	BF Batch 1	Culicoides sonorensis	Blood fed	8	1	9H	Body	Undetermined
39	BF Batch 1	Culicoides sonorensis	Blood fed	8	1	10A	Head	Undetermined
39	BF Batch 1	Culicoides sonorensis	Blood fed	8	1	10B	Body	Undetermined
40	BF Batch 1	Culicoides sonorensis	Blood fed	8	1	10C	Head	Undetermined
40	BF Batch 1	Culicoides sonorensis	Blood fed	8	1	10D	Body	Undetermined
41	BF Batch 1	Culicoides sonorensis	Blood fed	8	1	10E	Head	Undetermined
41	BF Batch 1	Culicoides sonorensis	Blood fed	8	1	10F	Body	Undetermined
42	BF Batch 1	Culicoides sonorensis	Blood fed	8	1	10G	Head	Undetermined
42	BF Batch 1	Culicoides sonorensis	Blood fed	8	1	10H	Body	Undetermined
43	BF Batch 1	Culicoides sonorensis	Blood fed	8	1	11A	Head	Undetermined
43	BF Batch 1	Culicoides sonorensis	Blood fed	8	1	11B	Body	Undetermined
44	BF Batch 1	Culicoides sonorensis	Blood fed	8	1	11C	Head	Undetermined
44	BF Batch 1	Culicoides sonorensis	Blood fed	8	1	11D	Body	Undetermined
45	BF Batch 1	Culicoides sonorensis	Blood fed	8	1	11E	Head	Undetermined
45	BF Batch 1	Culicoides sonorensis	Blood fed	8	1	11F	Body	Undetermined
46	BF Batch 1	Culicoides sonorensis	Blood fed	8	1	11G	Head	Undetermined
46	BF Batch 1	Culicoides sonorensis	Blood fed	8	1	11H	Body	Undetermined
47	BF Batch 1	Culicoides sonorensis	Blood fed	8	1	12A	Head	Undetermined
47	BF Batch 1	Culicoides sonorensis	Blood fed	8	1	12B	Body	Undetermined
48	BF Batch 1	Culicoides sonorensis	Blood fed	8	1	12C	Head	Undetermined
48	BF Batch 1	Culicoides sonorensis	Blood fed	8	1	12D	Body	Undetermined
49	BF Batch 1	Culicoides sonorensis	Blood fed	8	1	12E	Head	Undetermined
49	BF Batch 1	Culicoides sonorensis	Blood fed	8	1	12F	Body	Undetermined
50	BF Batch 1	Culicoides sonorensis	Blood fed	0	2	1A	Whole Body	25.0555
51	BF Batch 1	Culicoides sonorensis	Blood fed	0	2	1B	Whole Body	24.9126
52	BF Batch 1	Culicoides sonorensis	Blood fed	0	2	1C	Whole Body	24.8738
53	BF Batch 1	Culicoides sonorensis	Blood fed	0	2	1D	Whole Body	25.3896
54	BF Batch 1	Culicoides sonorensis	Blood fed	0	2	1E	Whole Body	24.8327
55	BF Batch 1	Culicoides sonorensis	Blood fed	0	2	1F	Whole Body	26.0572
56	BF Batch 1	Culicoides sonorensis	Blood fed	8	2	2A	Head	Undetermined
56	BF Batch 1	Culicoides sonorensis	Blood fed	8	2	2B	Body	Undetermined
57	BF Batch 1	Culicoides sonorensis	Blood fed	8	2	2C	Head	Undetermined
57	BF Batch 1	Culicoides sonorensis	Blood fed	8	2	2D	Body	Undetermined
58	BF Batch 1	Culicoides sonorensis	Blood fed	8	2	2E	Head	Undetermined
58	BF Batch 1	Culicoides sonorensis	Blood fed	8	2	2F	Body	Undetermined
59	BF Batch 1	Culicoides sonorensis	Blood fed	8	2	2G	Head	Undetermined
59	BF Batch 1	Culicoides sonorensis	Blood fed	8	2	2H	Body	Undetermined
60	BF Batch 1	Culicoides sonorensis	Blood fed	8	2	3A	Head	Undetermined
60	BF Batch 1	Culicoides sonorensis	Blood fed	8	2	3B	Body	Undetermined
61	BF Batch 1	Culicoides sonorensis	Blood fed	8	2	3C	Head	Undetermined
61	BF Batch 1	Culicoides sonorensis	Blood fed	8	2	3D	Body	Undetermined
62	BF Batch 1	Culicoides sonorensis	Blood fed	8	2	3E	Head	Undetermined
62	BF Batch 1	Culicoides sonorensis	Blood fed	8	2	3F	Body	Undetermined
63	BF Batch 1	Culicoides sonorensis	Blood fed	8	2	3G	Head	Undetermined
63	BF Batch 1	Culicoides sonorensis	Blood fed	8	2	3H	Body	Undetermined
64	BF Batch 1	Culicoides sonorensis	Blood fed	8	2	4A	Head	Undetermined
64	BF Batch 1	Culicoides sonorensis	Blood fed	8	2	4B	Body	Undetermined
65	BF Batch 1	Culicoides sonorensis	Blood fed	8	2	4C	Head	Undetermined
65	BF Batch 1	Culicoides sonorensis	Blood fed	8	2	4D	Body	Undetermined
66	BF Batch 1	Culicoides sonorensis	Blood fed	8	2	4E	Head	Undetermined
66	BF Batch 1	Culicoides sonorensis	Blood fed	8	2	4F	Body	Undetermined
67	BF Batch 1	Culicoides sonorensis	Blood fed	8	2	4G	Head	Undetermined
67	BF Batch 1	Culicoides sonorensis	Blood fed	8	2	4H	Body	Undetermined
68	BF Batch 1	Culicoides sonorensis	Blood fed	8	2	5A	Head	Undetermined
68	BF Batch 1	Culicoides sonorensis	Blood fed	8	2	5B	Body	Undetermined
69	BF Batch 1	Culicoides sonorensis	Blood fed	8	2	5C	Head	Undetermined
69	BF Batch 1	Culicoides sonorensis	Blood fed	8	2	5D	Body	Undetermined
70	BF Batch 1	Culicoides sonorensis	Blood fed	8	2	5E	Head	Undetermined
70	BF Batch 1	Culicoides sonorensis	Blood fed	8	2	5F	Body	Undetermined
71	BF Batch 1	Culicoides sonorensis	Blood fed	8	2	5G	Head	Undetermined
71	BF Batch 1	Culicoides sonorensis	Blood fed	8	2	5H	Body	31.9162
72	BF Batch 1	Culicoides sonorensis	Blood fed	8	2	6A	Head	Undetermined
72	BF Batch 1	Culicoides sonorensis	Blood fed	8	2	6B	Body	Undetermined
73	BF Batch 1	Culicoides sonorensis	Blood fed	8	2	6C	Head	Undetermined
73	BF Batch 1	Culicoides sonorensis	Blood fed	8	2	6D	Body	Undetermined
74	BF Batch 1	Culicoides sonorensis	Blood fed	8	2	6E	Head	Undetermined
74	BF Batch 1	Culicoides sonorensis	Blood fed	8	2	6F	Body	Undetermined
75	BF Batch 1	Culicoides sonorensis	Blood fed	8	2	6G	Head	Undetermined
75	BF Batch 1	Culicoides sonorensis	Blood fed	8	2	6H	Body	Undetermined
76	BF Batch 1	Culicoides sonorensis	Blood fed	8	2	7A	Head	Undetermined
76	BF Batch 1	Culicoides sonorensis	Blood fed	8	2	7B	Body	Undetermined
77	BF Batch 1	Culicoides sonorensis	Blood fed	8	2	7C	Head	Undetermined
77	BF Batch 1	Culicoides sonorensis	Blood fed	8	2	7D	Body	Undetermined
78	BF Batch 1	Culicoides sonorensis	Blood fed	8	2	7E	Head	Undetermined
78	BF Batch 1	Culicoides sonorensis	Blood fed	8	2	7F	Body	Undetermined
79	BF Batch 1	Culicoides sonorensis	Blood fed	8	2	7G	Head	Undetermined
79	BF Batch 1	Culicoides sonorensis	Blood fed	8	2	7H	Body	Undetermined
80	BF Batch 1	Culicoides sonorensis	Blood fed	8	2	8A	Head	Undetermined
80	BF Batch 1	Culicoides sonorensis	Blood fed	8	2	8B	Body	Undetermined
81	BF Batch 1	Culicoides sonorensis	Blood fed	8	2	8C	Head	Undetermined
81	BF Batch 1	Culicoides sonorensis	Blood fed	8	2	8D	Body	Undetermined
82	BF Batch 1	Culicoides sonorensis	Blood fed	8	2	8E	Head	Undetermined
82	BF Batch 1	Culicoides sonorensis	Blood fed	8	2	8F	Body	Undetermined
83	BF Batch 1	Culicoides sonorensis	Blood fed	8	2	8G	Head	Undetermined
83	BF Batch 1	Culicoides sonorensis	Blood fed	8	2	8H	Body	Undetermined
84	BF Batch 1	Culicoides sonorensis	Blood fed	8	2	9A	Head	Undetermined
84	BF Batch 1	Culicoides sonorensis	Blood fed	8	2	9B	Body	Undetermined
85	BF Batch 1	Culicoides sonorensis	Blood fed	8	2	9C	Head	Undetermined
85	BF Batch 1	Culicoides sonorensis	Blood fed	8	2	9D	Body	Undetermined
86	BF Batch 1	Culicoides sonorensis	Blood fed	8	2	9E	Head	Undetermined
86	BF Batch 1	Culicoides sonorensis	Blood fed	8	2	9F	Body	Undetermined
87	BF Batch 1	Culicoides sonorensis	Blood fed	8	2	9G	Head	Undetermined
87	BF Batch 1	Culicoides sonorensis	Blood fed	8	2	9H	Body	Undetermined
88	BF Batch 1	Culicoides sonorensis	Blood fed	8	2	10A	Head	Undetermined
88	BF Batch 1	Culicoides sonorensis	Blood fed	8	2	10B	Body	Undetermined
89	BF Batch 1	Culicoides sonorensis	Blood fed	8	2	10C	Head	Undetermined
89	BF Batch 1	Culicoides sonorensis	Blood fed	8	2	10D	Body	Undetermined
90	BF Batch 1	Culicoides sonorensis	Blood fed	8	2	10E	Head	Undetermined
90	BF Batch 1	Culicoides sonorensis	Blood fed	8	2	10F	Body	Undetermined
91	BF Batch 1	Culicoides sonorensis	Blood fed	8	2	10G	Head	Undetermined
91	BF Batch 1	Culicoides sonorensis	Blood fed	8	2	10H	Body	Undetermined
92	BF Batch 1	Culicoides sonorensis	Blood fed	8	2	11A	Head	Undetermined
92	BF Batch 1	Culicoides sonorensis	Blood fed	8	2	11B	Body	Undetermined
93	BF Batch 1	Culicoides sonorensis	Blood fed	8	2	11C	Head	Undetermined
93	BF Batch 1	Culicoides sonorensis	Blood fed	8	2	11D	Body	Undetermined
94	BF Batch 1	Culicoides sonorensis	Blood fed	8	2	11E	Head	Undetermined
94	BF Batch 1	Culicoides sonorensis	Blood fed	8	2	11F	Body	Undetermined
95	BF Batch 1	Culicoides sonorensis	Blood fed	8	2	11G	Head	Undetermined
95	BF Batch 1	Culicoides sonorensis	Blood fed	8	2	11H	Body	28.0412
96	BF Batch 1	Culicoides sonorensis	Blood fed	8	2	12A	Head	Undetermined
96	BF Batch 1	Culicoides sonorensis	Blood fed	8	2	12B	Body	Undetermined
97	BF Batch 1	Culicoides sonorensis	Blood fed	8	2	12C	Head	Undetermined
97	BF Batch 1	Culicoides sonorensis	Blood fed	8	2	12D	Body	Undetermined
98	BF Batch 1	Culicoides sonorensis	Blood fed	8	2	12E	Head	Undetermined
98	BF Batch 1	Culicoides sonorensis	Blood fed	8	2	12F	Body	Undetermined
99	BF Batch 1	Culicoides sonorensis	Blood fed	8	3	2A	Head	Undetermined
99	BF Batch 1	Culicoides sonorensis	Blood fed	8	3	2B	Body	Undetermined
100	BF Batch 1	Culicoides sonorensis	Blood fed	8	3	2C	Head	Undetermined
100	BF Batch 1	Culicoides sonorensis	Blood fed	8	3	2D	Body	Undetermined
101	BF Batch 1	Culicoides sonorensis	Blood fed	8	3	2E	Head	Undetermined
101	BF Batch 1	Culicoides sonorensis	Blood fed	8	3	2F	Body	22.4861
102	BF Batch 1	Culicoides sonorensis	Blood fed	8	3	2G	Head	Undetermined
102	BF Batch 1	Culicoides sonorensis	Blood fed	8	3	2H	Body	Undetermined
103	BF Batch 1	Culicoides sonorensis	Blood fed	8	3	3A	Head	Undetermined
103	BF Batch 1	Culicoides sonorensis	Blood fed	8	3	3B	Body	Undetermined
104	BF Batch 1	Culicoides sonorensis	Blood fed	8	3	3C	Head	Undetermined
104	BF Batch 1	Culicoides sonorensis	Blood fed	8	3	3D	Body	Undetermined
105	BF Batch 1	Culicoides sonorensis	Blood fed	8	3	3E	Head	Undetermined
105	BF Batch 1	Culicoides sonorensis	Blood fed	8	3	3F	Body	Undetermined
106	BF Batch 1	Culicoides sonorensis	Blood fed	8	3	3G	Head	Undetermined
106	BF Batch 1	Culicoides sonorensis	Blood fed	8	3	3H	Body	Undetermined
107	BF Batch 1	Culicoides sonorensis	Blood fed	8	3	4A	Head	Undetermined
107	BF Batch 1	Culicoides sonorensis	Blood fed	8	3	4B	Body	Undetermined
108	BF Batch 1	Culicoides sonorensis	Blood fed	8	3	4C	Head	Undetermined
108	BF Batch 1	Culicoides sonorensis	Blood fed	8	3	4D	Body	Undetermined
109	BF Batch 1	Culicoides sonorensis	Blood fed	8	3	4E	Head	Undetermined
109	BF Batch 1	Culicoides sonorensis	Blood fed	8	3	4F	Body	Undetermined
110	BF Batch 1	Culicoides sonorensis	Blood fed	8	3	4G	Head	Undetermined
110	BF Batch 1	Culicoides sonorensis	Blood fed	8	3	4H	Body	Undetermined
111	BF Batch 1	Culicoides sonorensis	Blood fed	8	3	5A	Head	Undetermined
111	BF Batch 1	Culicoides sonorensis	Blood fed	8	3	5B	Body	Undetermined
112	BF Batch 1	Culicoides sonorensis	Blood fed	8	3	5C	Head	Undetermined
112	BF Batch 1	Culicoides sonorensis	Blood fed	8	3	5D	Body	Undetermined
113	BF Batch 1	Culicoides sonorensis	Blood fed	8	3	5E	Head	Undetermined
113	BF Batch 1	Culicoides sonorensis	Blood fed	8	3	5F	Body	Undetermined
114	BF Batch 1	Culicoides sonorensis	Blood fed	8	3	5G	Head	Undetermined
114	BF Batch 1	Culicoides sonorensis	Blood fed	8	3	5H	Body	Undetermined
115	BF Batch 1	Culicoides sonorensis	Blood fed	8	3	6A	Head	Undetermined
115	BF Batch 1	Culicoides sonorensis	Blood fed	8	3	6B	Body	Undetermined
116	BF Batch 1	Culicoides sonorensis	Blood fed	8	3	6C	Head	Undetermined
116	BF Batch 1	Culicoides sonorensis	Blood fed	8	3	6D	Body	Undetermined
117	BF Batch 1	Culicoides sonorensis	Blood fed	8	3	6E	Head	Undetermined
117	BF Batch 1	Culicoides sonorensis	Blood fed	8	3	6F	Body	Undetermined
118	BF Batch 1	Culicoides sonorensis	Blood fed	8	3	6G	Head	Undetermined
118	BF Batch 1	Culicoides sonorensis	Blood fed	8	3	6H	Body	Undetermined
119	BF Batch 1	Culicoides sonorensis	Blood fed	8	3	7A	Head	Undetermined
119	BF Batch 1	Culicoides sonorensis	Blood fed	8	3	7B	Body	Undetermined
120	BF Batch 1	Culicoides sonorensis	Blood fed	8	3	7C	Head	Undetermined
120	BF Batch 1	Culicoides sonorensis	Blood fed	8	3	7D	Body	Undetermined
121	BF Batch 1	Culicoides sonorensis	Blood fed	8	3	7E	Head	Undetermined
121	BF Batch 1	Culicoides sonorensis	Blood fed	8	3	7F	Body	Undetermined
122	BF Batch 1	Culicoides sonorensis	Blood fed	8	3	7G	Head	Undetermined
122	BF Batch 1	Culicoides sonorensis	Blood fed	8	3	7H	Body	Undetermined
123	BF Batch 1	Culicoides sonorensis	Blood fed	8	3	8A	Head	Undetermined
123	BF Batch 1	Culicoides sonorensis	Blood fed	8	3	8B	Body	Undetermined
124	BF Batch 1	Culicoides sonorensis	Blood fed	8	3	8C	Head	Undetermined
124	BF Batch 1	Culicoides sonorensis	Blood fed	8	3	8D	Body	30.531
125	BF Batch 1	Culicoides sonorensis	Blood fed	8	3	8E	Head	Undetermined
125	BF Batch 1	Culicoides sonorensis	Blood fed	8	3	8F	Body	Undetermined
126	BF Batch 1	Culicoides sonorensis	Blood fed	8	3	8G	Head	Undetermined
126	BF Batch 1	Culicoides sonorensis	Blood fed	8	3	8H	Body	Undetermined
127	BF Batch 1	Culicoides sonorensis	Blood fed	8	3	9A	Head	Undetermined
127	BF Batch 1	Culicoides sonorensis	Blood fed	8	3	9B	Body	Undetermined
128	BF Batch 1	Culicoides sonorensis	Blood fed	8	3	9C	Head	Undetermined
128	BF Batch 1	Culicoides sonorensis	Blood fed	8	3	9D	Body	Undetermined
129	BF Batch 1	Culicoides sonorensis	Blood fed	8	3	9E	Head	Undetermined
129	BF Batch 1	Culicoides sonorensis	Blood fed	8	3	9F	Body	Undetermined
130	BF Batch 1	Culicoides sonorensis	Blood fed	8	3	9G	Head	Undetermined
130	BF Batch 1	Culicoides sonorensis	Blood fed	8	3	9H	Body	Undetermined
131	BF Batch 1	Culicoides sonorensis	Blood fed	8	3	10A	Head	Undetermined
131	BF Batch 1	Culicoides sonorensis	Blood fed	8	3	10B	Body	Undetermined
132	BF Batch 1	Culicoides sonorensis	Blood fed	8	3	10C	Head	Undetermined
132	BF Batch 1	Culicoides sonorensis	Blood fed	8	3	10D	Body	32.4266
133	BF Batch 1	Culicoides sonorensis	Blood fed	8	3	10E	Head	Undetermined
133	BF Batch 1	Culicoides sonorensis	Blood fed	8	3	10F	Body	Undetermined
134	BF Batch 1	Culicoides sonorensis	Blood fed	8	3	10G	Head	Undetermined
134	BF Batch 1	Culicoides sonorensis	Blood fed	8	3	10H	Body	Undetermined
135	BF Batch 1	Culicoides sonorensis	Blood fed	8	3	11A	Head	Undetermined
135	BF Batch 1	Culicoides sonorensis	Blood fed	8	3	11B	Body	Undetermined
136	BF Batch 1	Culicoides sonorensis	Blood fed	8	3	11C	Head	Undetermined
136	BF Batch 1	Culicoides sonorensis	Blood fed	8	3	11D	Body	Undetermined
137	BF Batch 1	Culicoides sonorensis	Blood fed	8	3	11E	Head	Undetermined
137	BF Batch 1	Culicoides sonorensis	Blood fed	8	3	11F	Body	Undetermined
138	BF Batch 1	Culicoides sonorensis	Blood fed	8	3	11G	Head	Undetermined
138	BF Batch 1	Culicoides sonorensis	Blood fed	8	3	11H	Body	Undetermined
139	BF Batch 1	Culicoides sonorensis	Blood fed	8	3	12A	Head	Undetermined
139	BF Batch 1	Culicoides sonorensis	Blood fed	8	3	12B	Body	Undetermined
140	BF Batch 1	Culicoides sonorensis	Blood fed	8	3	12C	Head	Undetermined
140	BF Batch 1	Culicoides sonorensis	Blood fed	8	3	12D	Body	Undetermined
141	BF Batch 1	Culicoides sonorensis	Blood fed	8	4	2A	Head	Undetermined
141	BF Batch 1	Culicoides sonorensis	Blood fed	8	4	2B	Body	Undetermined
142	BF Batch 1	Culicoides sonorensis	Blood fed	8	4	2C	Head	Undetermined
142	BF Batch 1	Culicoides sonorensis	Blood fed	8	4	2D	Body	Undetermined
143	BF Batch 1	Culicoides sonorensis	Blood fed	8	4	2E	Head	Undetermined
143	BF Batch 1	Culicoides sonorensis	Blood fed	8	4	2F	Body	Undetermined
144	BF Batch 1	Culicoides sonorensis	Blood fed	8	4	2G	Head	Undetermined
144	BF Batch 1	Culicoides sonorensis	Blood fed	8	4	2H	Body	26.6871
145	BF Batch 1	Culicoides sonorensis	Blood fed	8	4	3A	Head	Undetermined
145	BF Batch 1	Culicoides sonorensis	Blood fed	8	4	3B	Body	Undetermined
146	BF Batch 1	Culicoides sonorensis	Blood fed	8	4	3C	Head	Undetermined
146	BF Batch 1	Culicoides sonorensis	Blood fed	8	4	3D	Body	Undetermined
147	BF Batch 1	Culicoides sonorensis	Blood fed	8	4	3E	Head	Undetermined
147	BF Batch 1	Culicoides sonorensis	Blood fed	8	4	3F	Body	Undetermined
148	BF Batch 1	Culicoides sonorensis	Blood fed	8	4	3G	Head	Undetermined
148	BF Batch 1	Culicoides sonorensis	Blood fed	8	4	3H	Body	Undetermined
149	BF Batch 1	Culicoides sonorensis	Blood fed	8	4	4A	Head	Undetermined
149	BF Batch 1	Culicoides sonorensis	Blood fed	8	4	4B	Body	Undetermined
150	BF Batch 1	Culicoides sonorensis	Blood fed	8	4	4C	Head	26.6308	Undetermined
150	BF Batch 1	Culicoides sonorensis	Blood fed	8	4	4D	Body	21.6869	Undetermined
151	BF Batch 1	Culicoides sonorensis	Blood fed	8	4	4E	Head	Undetermined
151	BF Batch 1	Culicoides sonorensis	Blood fed	8	4	4F	Body	30.5062
152	BF Batch 1	Culicoides sonorensis	Blood fed	8	4	4G	Head	Undetermined
152	BF Batch 1	Culicoides sonorensis	Blood fed	8	4	4H	Body	Undetermined
153	BF Batch 1	Culicoides sonorensis	Blood fed	8	4	5A	Head	Undetermined
153	BF Batch 1	Culicoides sonorensis	Blood fed	8	4	5B	Body	Undetermined
154	BF Batch 1	Culicoides sonorensis	Blood fed	8	4	5C	Head	Undetermined
154	BF Batch 1	Culicoides sonorensis	Blood fed	8	4	5D	Body	Undetermined
155	BF Batch 1	Culicoides sonorensis	Blood fed	8	4	5E	Head	Undetermined
155	BF Batch 1	Culicoides sonorensis	Blood fed	8	4	5F	Body	Undetermined
156	BF Batch 1	Culicoides sonorensis	Blood fed	8	4	5G	Head	Undetermined
156	BF Batch 1	Culicoides sonorensis	Blood fed	8	4	5H	Body	Undetermined
157	BF Batch 1	Culicoides sonorensis	Blood fed	8	4	6A	Head	Undetermined
157	BF Batch 1	Culicoides sonorensis	Blood fed	8	4	6B	Body	Undetermined
158	BF Batch 1	Culicoides sonorensis	Blood fed	8	4	6C	Head	Undetermined
158	BF Batch 1	Culicoides sonorensis	Blood fed	8	4	6D	Body	Undetermined
159	BF Batch 1	Culicoides sonorensis	Blood fed	8	4	6E	Head	Undetermined
159	BF Batch 1	Culicoides sonorensis	Blood fed	8	4	6F	Body	Undetermined
160	BF Batch 1	Culicoides sonorensis	Blood fed	8	4	6G	Head	Undetermined
160	BF Batch 1	Culicoides sonorensis	Blood fed	8	4	6H	Body	Undetermined
161	BF Batch 1	Culicoides sonorensis	Blood fed	8	4	7A	Head	Undetermined
161	BF Batch 1	Culicoides sonorensis	Blood fed	8	4	7B	Body	Undetermined
162	BF Batch 1	Culicoides sonorensis	Blood fed	8	4	7C	Head	Undetermined
162	BF Batch 1	Culicoides sonorensis	Blood fed	8	4	7D	Body	Undetermined
163	BF Batch 1	Culicoides sonorensis	Blood fed	8	4	7E	Head	Undetermined
163	BF Batch 1	Culicoides sonorensis	Blood fed	8	4	7F	Body	Undetermined
164	BF Batch 1	Culicoides sonorensis	Blood fed	8	4	7G	Head	Undetermined
164	BF Batch 1	Culicoides sonorensis	Blood fed	8	4	7H	Body	Undetermined
165	BF Batch 1	Culicoides sonorensis	Blood fed	8	4	8A	Head	Undetermined
165	BF Batch 1	Culicoides sonorensis	Blood fed	8	4	8B	Body	Undetermined
166	BF Batch 1	Culicoides sonorensis	Blood fed	8	4	8C	Head	Undetermined
166	BF Batch 1	Culicoides sonorensis	Blood fed	8	4	8D	Body	Undetermined
167	BF Batch 1	Culicoides sonorensis	Blood fed	8	4	8E	Head	Undetermined
167	BF Batch 1	Culicoides sonorensis	Blood fed	8	4	8F	Body	29.6994
168	BF Batch 1	Culicoides sonorensis	Blood fed	8	4	8G	Head	Undetermined
168	BF Batch 1	Culicoides sonorensis	Blood fed	8	4	8H	Body	Undetermined
169	BF Batch 1	Culicoides sonorensis	Blood fed	8	4	9A	Head	Undetermined
169	BF Batch 1	Culicoides sonorensis	Blood fed	8	4	9B	Body	Undetermined
170	BF Batch 1	Culicoides sonorensis	Blood fed	8	4	9C	Head	Undetermined
170	BF Batch 1	Culicoides sonorensis	Blood fed	8	4	9D	Body	Undetermined
171	BF Batch 1	Culicoides sonorensis	Blood fed	8	4	9E	Head	Undetermined
171	BF Batch 1	Culicoides sonorensis	Blood fed	8	4	9F	Body	29.1396
172	BF Batch 1	Culicoides sonorensis	Blood fed	8	4	9G	Head	Undetermined
172	BF Batch 1	Culicoides sonorensis	Blood fed	8	4	9H	Body	Undetermined
173	BF Batch 1	Culicoides sonorensis	Blood fed	8	4	10A	Head	Undetermined
173	BF Batch 1	Culicoides sonorensis	Blood fed	8	4	10B	Body	Undetermined
174	BF Batch 1	Culicoides sonorensis	Blood fed	8	4	10C	Head	Undetermined
174	BF Batch 1	Culicoides sonorensis	Blood fed	8	4	10D	Body	Undetermined
175	BF Batch 1	Culicoides sonorensis	Blood fed	8	4	10E	Head	Undetermined
175	BF Batch 1	Culicoides sonorensis	Blood fed	8	4	10F	Body	Undetermined
176	BF Batch 1	Culicoides sonorensis	Blood fed	8	4	10G	Head	Undetermined
176	BF Batch 1	Culicoides sonorensis	Blood fed	8	4	10H	Body	Undetermined
177	BF Batch 1	Culicoides sonorensis	Blood fed	8	4	11A	Head	Undetermined
177	BF Batch 1	Culicoides sonorensis	Blood fed	8	4	11B	Body	Undetermined
178	BF Batch 1	Culicoides sonorensis	Blood fed	8	4	11C	Head	Undetermined
178	BF Batch 1	Culicoides sonorensis	Blood fed	8	4	11D	Body	Undetermined
179	BF Batch 1	Culicoides sonorensis	Blood fed	8	4	11E	Head	Undetermined
179	BF Batch 1	Culicoides sonorensis	Blood fed	8	4	11F	Body	Undetermined
180	BF Batch 1	Culicoides sonorensis	Blood fed	8	4	11G	Head	Undetermined
180	BF Batch 1	Culicoides sonorensis	Blood fed	8	4	11H	Body	Undetermined
181	BF Batch 1	Culicoides sonorensis	Blood fed	8	4	12A	Head	Undetermined
181	BF Batch 1	Culicoides sonorensis	Blood fed	8	4	12B	Body	Undetermined
182	BF Batch 1	Culicoides sonorensis	Blood fed	8	4	12C	Head	Undetermined
182	BF Batch 1	Culicoides sonorensis	Blood fed	8	4	12D	Body	Undetermined
183	IT Batch 1	Culicoides sonorensis	Intrathoracic Inoculation	0	5	1A	Whole Body	31.5631
184	IT Batch 1	Culicoides sonorensis	Intrathoracic Inoculation	0	5	1B	Whole Body	31.0217
185	IT Batch 1	Culicoides sonorensis	Intrathoracic Inoculation	0	5	1C	Whole Body	31.2435
186	IT Batch 1	Culicoides sonorensis	Intrathoracic Inoculation	0	5	1D	Whole Body	31.7668
187	IT Batch 1	Culicoides sonorensis	Intrathoracic Inoculation	0	5	1E	Whole Body	33.1763
188	IT Batch 1	Culicoides sonorensis	Intrathoracic Inoculation	5	5	2A	Whole Body	25.0425
189	IT Batch 1	Culicoides sonorensis	Intrathoracic Inoculation	5	5	2B	Whole Body	24.6277
190	IT Batch 1	Culicoides sonorensis	Intrathoracic Inoculation	5	5	2C	Whole Body	26.0124
191	IT Batch 1	Culicoides sonorensis	Intrathoracic Inoculation	5	5	2D	Whole Body	24.3812
192	IT Batch 1	Culicoides sonorensis	Intrathoracic Inoculation	5	5	2E	Whole Body	25.2314
193	IT Batch 1	Culicoides sonorensis	Intrathoracic Inoculation	5	5	2F	Whole Body	26.7932
194	IT Batch 1	Culicoides sonorensis	Intrathoracic Inoculation	5	5	2G	Whole Body	23.734
195	IT Batch 1	Culicoides sonorensis	Intrathoracic Inoculation	5	5	2H	Whole Body	27.3139
196	IT Batch 1	Culicoides sonorensis	Intrathoracic Inoculation	5	5	3A	Whole Body	25.0137
197	IT Batch 1	Culicoides sonorensis	Intrathoracic Inoculation	5	5	3B	Whole Body	24.4716
198	IT Batch 1	Culicoides sonorensis	Intrathoracic Inoculation	5	5	3C	Whole Body	24.4
199	IT Batch 1	Culicoides sonorensis	Intrathoracic Inoculation	5	5	3D	Whole Body	26.0022
200	IT Batch 1	Culicoides sonorensis	Intrathoracic Inoculation	5	5	3E	Whole Body	24.6984
201	IT Batch 1	Culicoides sonorensis	Intrathoracic Inoculation	5	5	3F	Whole Body	24.3086
202	IT Batch 1	Culicoides sonorensis	Intrathoracic Inoculation	5	5	3G	Whole Body	24.9752
203	IT Batch 1	Culicoides sonorensis	Intrathoracic Inoculation	5	5	3H	Whole Body	25.5234
204	IT Batch 1	Culicoides sonorensis	Intrathoracic Inoculation	5	5	4A	Whole Body	25.0962
205	IT Batch 1	Culicoides sonorensis	Intrathoracic Inoculation	5	5	4B	Whole Body	25.7913
206	IT Batch 1	Culicoides sonorensis	Intrathoracic Inoculation	5	5	4C	Whole Body	25.3067
207	IT Batch 2	Culicoides sonorensis	Intrathoracic Inoculation	0	6	1A	Whole Body	30.1704
208	IT Batch 2	Culicoides sonorensis	Intrathoracic Inoculation	0	6	1B	Whole Body	28.7199
209	IT Batch 2	Culicoides sonorensis	Intrathoracic Inoculation	0	6	1C	Whole Body	29.3818
210	IT Batch 2	Culicoides sonorensis	Intrathoracic Inoculation	0	6	1D	Whole Body	30.9607
211	IT Batch 2	Culicoides sonorensis	Intrathoracic Inoculation	0	6	1E	Whole Body	31.7205
212	IT Batch 2	Culicoides sonorensis	Intrathoracic Inoculation	0	6	1F	Whole Body	29.7743
213	IT Batch 2	Culicoides sonorensis	Intrathoracic Inoculation	0	6	1G	Whole Body	29.2849
214	IT Batch 2	Culicoides sonorensis	Intrathoracic Inoculation	6	6	3A	Head	26.8704
214	IT Batch 2	Culicoides sonorensis	Intrathoracic Inoculation	6	6	3B	Body	22.7492
215	IT Batch 2	Culicoides sonorensis	Intrathoracic Inoculation	6	6	3C	Head	28.2346
215	IT Batch 2	Culicoides sonorensis	Intrathoracic Inoculation	6	6	3D	Body	23.2719
216	IT Batch 2	Culicoides sonorensis	Intrathoracic Inoculation	6	6	3E	Head	26.4736
216	IT Batch 2	Culicoides sonorensis	Intrathoracic Inoculation	6	6	3F	Body	23.6458
217	IT Batch 2	Culicoides sonorensis	Intrathoracic Inoculation	6	6	3G	Head	27.2747
217	IT Batch 2	Culicoides sonorensis	Intrathoracic Inoculation	6	6	3H	Body	23.8616
218	IT Batch 2	Culicoides sonorensis	Intrathoracic Inoculation	6	6	4A	Head	26.6301
218	IT Batch 2	Culicoides sonorensis	Intrathoracic Inoculation	6	6	4B	Body	24.2551
219	IT Batch 2	Culicoides sonorensis	Intrathoracic Inoculation	6	6	4C	Head	27.8323
219	IT Batch 2	Culicoides sonorensis	Intrathoracic Inoculation	6	6	4D	Body	25.1669
220	IT Batch 2	Culicoides sonorensis	Intrathoracic Inoculation	6	6	4E	Head	Undetermined
220	IT Batch 2	Culicoides sonorensis	Intrathoracic Inoculation	6	6	4F	Body	28.0884
221	IT Batch 2	Culicoides sonorensis	Intrathoracic Inoculation	6	6	4G	Head	27.1834
221	IT Batch 2	Culicoides sonorensis	Intrathoracic Inoculation	6	6	4H	Body	24.035
222	IT Batch 2	Culicoides sonorensis	Intrathoracic Inoculation	6	6	5A	Head	26.3041
222	IT Batch 2	Culicoides sonorensis	Intrathoracic Inoculation	6	6	5B	Body	24.128
223	IT Batch 2	Culicoides sonorensis	Intrathoracic Inoculation	6	6	5C	Head	26.7972
223	IT Batch 2	Culicoides sonorensis	Intrathoracic Inoculation	6	6	5D	Body	27.0304
224	IT Batch 2	Culicoides sonorensis	Intrathoracic Inoculation	6	6	5E	Head	27.0121
224	IT Batch 2	Culicoides sonorensis	Intrathoracic Inoculation	6	6	5F	Body	23.801
225	IT Batch 2	Culicoides sonorensis	Intrathoracic Inoculation	6	6	5G	Head	27.6769
225	IT Batch 2	Culicoides sonorensis	Intrathoracic Inoculation	6	6	5H	Body	23.9571
226	IT Batch 2	Culicoides sonorensis	Intrathoracic Inoculation	6	6	6A	Head	28.0539
226	IT Batch 2	Culicoides sonorensis	Intrathoracic Inoculation	6	6	6B	Body	24.858
227	IT Batch 2	Culicoides sonorensis	Intrathoracic Inoculation	6	6	6C	Head	29.8933
227	IT Batch 2	Culicoides sonorensis	Intrathoracic Inoculation	6	6	6D	Body	24.8095
228	IT Batch 2	Culicoides sonorensis	Intrathoracic Inoculation	6	6	6E	Head	27.5383
228	IT Batch 2	Culicoides sonorensis	Intrathoracic Inoculation	6	6	6F	Body	24.2905
229	IT Batch 2	Culicoides sonorensis	Intrathoracic Inoculation	6	6	6G	Head	27.8698
229	IT Batch 2	Culicoides sonorensis	Intrathoracic Inoculation	6	6	6H	Body	24.3587
230	IT Batch 2	Culicoides sonorensis	Intrathoracic Inoculation	6	6	7A	Head	26.3317
230	IT Batch 2	Culicoides sonorensis	Intrathoracic Inoculation	6	6	7B	Body	24.5269
231	IT Batch 2	Culicoides sonorensis	Intrathoracic Inoculation	6	6	7C	Head	28.7502
231	IT Batch 2	Culicoides sonorensis	Intrathoracic Inoculation	6	6	7D	Body	24.5842
232	IT Batch 2	Culicoides sonorensis	Intrathoracic Inoculation	6	6	7E	Head	28.0362
232	IT Batch 2	Culicoides sonorensis	Intrathoracic Inoculation	6	6	7F	Body	24.4179
233	IT Batch 2	Culicoides sonorensis	Intrathoracic Inoculation	6	6	7G	Head	27.7007
233	IT Batch 2	Culicoides sonorensis	Intrathoracic Inoculation	6	6	7H	Body	23.9833
234	IT Batch 2	Culicoides sonorensis	Intrathoracic Inoculation	6	6	8A	Head	Undetermined
234	IT Batch 2	Culicoides sonorensis	Intrathoracic Inoculation	6	6	8B	Body	24.0718
235	IT Batch 2	Culicoides sonorensis	Intrathoracic Inoculation	6	6	9A	Whole Body	23.6557
236	IT Batch 2	Culicoides sonorensis	Intrathoracic Inoculation	6	6	9B	Whole Body	23.4498
237	IT Batch 2	Culicoides sonorensis	Intrathoracic Inoculation	6	6	9C	Whole Body	23.9662
238	IT Batch 2	Culicoides sonorensis	Intrathoracic Inoculation	6	6	9D	Whole Body	23.6767
239	IT Batch 2	Culicoides sonorensis	Intrathoracic Inoculation	6	6	9E	Whole Body	23.4141
240	IT Batch 2	Culicoides sonorensis	Intrathoracic Inoculation	6	6	9F	Whole Body	24.1886
241	IT Batch 2	Culicoides sonorensis	Intrathoracic Inoculation	6	6	9G	Whole Body	23.6966
242	IT Batch 2	Culicoides sonorensis	Intrathoracic Inoculation	6	6	9H	Whole Body	23.0148
243	IT Batch 2	Culicoides sonorensis	Intrathoracic Inoculation	6	6	10A	Whole Body	23.2731
244	IT Batch 2	Culicoides sonorensis	Intrathoracic Inoculation	6	6	10B	Whole Body	23.4476
245	IT Batch 2	Culicoides sonorensis	Intrathoracic Inoculation	6	6	10C	Whole Body	23.8494
246	IT Batch 2	Culicoides sonorensis	Intrathoracic Inoculation	6	6	10D	Whole Body	24.1186
247	IT Batch 2	Culicoides sonorensis	Intrathoracic Inoculation	6	6	10E	Whole Body	23.4838
248	IT Batch 2	Culicoides sonorensis	Intrathoracic Inoculation	6	6	10F	Whole Body	23.701
249	IT Batch 2	Culicoides sonorensis	Intrathoracic Inoculation	6	6	10G	Whole Body	22.9626
250	IT Batch 2	Culicoides sonorensis	Intrathoracic Inoculation	6	6	10H	Whole Body	23.3824
251	IT Batch 2	Culicoides sonorensis	Intrathoracic Inoculation	6	6	11A	Whole Body	22.6225
252	IT Batch 2	Culicoides sonorensis	Intrathoracic Inoculation	6	6	11B	Whole Body	23.7308
253	IT Batch 2	Culicoides sonorensis	Intrathoracic Inoculation	6	6	11C	Whole Body	23.7396
254	IT Batch 2	Culicoides sonorensis	Intrathoracic Inoculation	6	6	11D	Whole Body	22.8646
255	IT Batch 2	Culicoides sonorensis	Intrathoracic Inoculation	6	6	11E	Whole Body	23.4567
256	IT Batch 3	Culicoides sonorensis	Intrathoracic Inoculation	0	7	1A	Whole Body	27.5988
257	IT Batch 3	Culicoides sonorensis	Intrathoracic Inoculation	0	7	1B	Whole Body	28.6048
258	IT Batch 3	Culicoides sonorensis	Intrathoracic Inoculation	0	7	1C	Whole Body	27.9525
259	IT Batch 3	Culicoides sonorensis	Intrathoracic Inoculation	0	7	1D	Whole Body	28.8276
260	IT Batch 3	Culicoides sonorensis	Intrathoracic Inoculation	0	7	1E	Whole Body	28.7207
261	IT Batch 3	Culicoides sonorensis	Intrathoracic Inoculation	0	7	1F	Whole Body	28.6597
262	IT Batch 3	Culicoides sonorensis	Intrathoracic Inoculation	0	7	1G	Whole Body	28.8487
263	IT Batch 3	Culicoides sonorensis	Intrathoracic Inoculation	0	7	1H	Whole Body	28.8025
264	IT Batch 3	Culicoides sonorensis	Intrathoracic Inoculation	7	7	2A	Whole Body	23.2364		fed on animal (C2)
265	IT Batch 3	Culicoides sonorensis	Intrathoracic Inoculation	7	7	2B	Whole Body	22.8321		fed on animal (C2)
266	IT Batch 3	Culicoides sonorensis	Intrathoracic Inoculation	7	7	2C	Whole Body	23.2912		fed on animal (C2)
267	IT Batch 3	Culicoides sonorensis	Intrathoracic Inoculation	7	7	2D	Whole Body	22.8786		fed on animal (C2)
268	IT Batch 3	Culicoides sonorensis	Intrathoracic Inoculation	7	7	2E	Whole Body	22.6905		fed on animal (C2)
269	IT Batch 3	Culicoides sonorensis	Intrathoracic Inoculation	7	7	2F	Whole Body	22.7038		fed on animal (C2)
270	IT Batch 3	Culicoides sonorensis	Intrathoracic Inoculation	7	7	2G	Whole Body	22.7351		fed on animal (C2)
271	IT Batch 3	Culicoides sonorensis	Intrathoracic Inoculation	7	7	2H	Whole Body	23.2602		fed on animal (C2)
272	IT Batch 3	Culicoides sonorensis	Intrathoracic Inoculation	7	7	3A	Whole Body	22.8521		fed on animal (C2)
273	IT Batch 3	Culicoides sonorensis	Intrathoracic Inoculation	7	7	3B	Whole Body	22.5291		fed on animal (C2)
274	IT Batch 3	Culicoides sonorensis	Intrathoracic Inoculation	7	7	3C	Whole Body	23.0269		fed on animal (C2)
275	IT Batch 3	Culicoides sonorensis	Intrathoracic Inoculation	7	7	3D	Whole Body	23.2492		fed on animal (C2)
276	IT Batch 3	Culicoides sonorensis	Intrathoracic Inoculation	7	7	3E	Whole Body	22.9811		fed on animal (C2)
277	IT Batch 3	Culicoides sonorensis	Intrathoracic Inoculation	7	7	4A	Whole Body	22.8829		fed on animal (C4)
278	IT Batch 3	Culicoides sonorensis	Intrathoracic Inoculation	7	7	4B	Whole Body	23.5691		fed on animal (C4)
279	IT Batch 3	Culicoides sonorensis	Intrathoracic Inoculation	7	7	4C	Whole Body	22.8024		fed on animal (C4)
280	IT Batch 3	Culicoides sonorensis	Intrathoracic Inoculation	7	7	4D	Whole Body	23.1481		fed on animal (C4)
281	IT Batch 3	Culicoides sonorensis	Intrathoracic Inoculation	7	7	4E	Whole Body	23.0111		fed on animal (C4)
282	IT Batch 3	Culicoides sonorensis	Intrathoracic Inoculation	7	7	4F	Whole Body	23.3899		fed on animal (C4)
283	IT Batch 3	Culicoides sonorensis	Intrathoracic Inoculation	7	7	4G	Whole Body	23.3336		fed on animal (C4)
284	IT Batch 3	Culicoides sonorensis	Intrathoracic Inoculation	7	7	4H	Whole Body	23.0757		fed on animal (C4)
285	IT Batch 3	Culicoides sonorensis	Intrathoracic Inoculation	7	7	5A	Whole Body	23.062		fed on animal (C4)
286	IT Batch 3	Culicoides sonorensis	Intrathoracic Inoculation	7	7	5B	Whole Body	22.4632		fed on animal (C4)
287	IT Batch 3	Culicoides sonorensis	Intrathoracic Inoculation	7	7	5C	Whole Body	23.4205		fed on animal (C4)
288	IT Batch 3	Culicoides sonorensis	Intrathoracic Inoculation	7	7	5D	Whole Body	23.9439		fed on animal (C4)
289	IT Batch 3	Culicoides sonorensis	Intrathoracic Inoculation	7	7	5E	Whole Body	23.7835		fed on animal (C4)
290	IT Batch 3	Culicoides sonorensis	Intrathoracic Inoculation	7	7	5F	Whole Body	23.1234		fed on animal (C4)
291	IT Batch 3	Culicoides sonorensis	Intrathoracic Inoculation	7	7	5G	Whole Body	22.8088		fed on animal (C4)
292	IT Batch 3	Culicoides sonorensis	Intrathoracic Inoculation	7	7	5H	Whole Body	23.1518		fed on animal (C4)
293	IT Batch 3	Culicoides sonorensis	Intrathoracic Inoculation	7	7	6A	Whole Body	22.8637		fed on animal (C4)
294	IT Batch 3	Culicoides sonorensis	Intrathoracic Inoculation	7	7	6B	Whole Body	22.7864		fed on animal (C4)
295	IT Batch 3	Culicoides sonorensis	Intrathoracic Inoculation	7	7	6C	Whole Body	23.9921		fed on animal (C4)
296	IT Batch 3	Culicoides sonorensis	Intrathoracic Inoculation	7	7	6D	Whole Body	23.3192		fed on animal (C4)
297	IT Batch 3	Culicoides sonorensis	Intrathoracic Inoculation	7	7	7A	Whole Body	23.5511		fed on animal (C3)
298	IT Batch 3	Culicoides sonorensis	Intrathoracic Inoculation	7	7	7B	Whole Body	23.1489		fed on animal (C3)
299	IT Batch 3	Culicoides sonorensis	Intrathoracic Inoculation	7	7	7C	Whole Body	22.9223		fed on animal (C3)
300	IT Batch 3	Culicoides sonorensis	Intrathoracic Inoculation	7	7	7D	Whole Body	22.9102		fed on animal (C3)
301	IT Batch 3	Culicoides sonorensis	Intrathoracic Inoculation	7	7	7E	Whole Body	22.4606		fed on animal (C3)
302	IT Batch 3	Culicoides sonorensis	Intrathoracic Inoculation	7	7	7F	Whole Body	22.1013		fed on animal (C3)
303	IT Batch 3	Culicoides sonorensis	Intrathoracic Inoculation	7	7	7G	Whole Body	22.6329		fed on animal (C3)
304	IT Batch 3	Culicoides sonorensis	Intrathoracic Inoculation	7	7	7H	Whole Body	22.8774		fed on animal (C3)
305	IT Batch 3	Culicoides sonorensis	Intrathoracic Inoculation	7	7	8A	Whole Body	23.2916		fed on animal (C3)
306	IT Batch 3	Culicoides sonorensis	Intrathoracic Inoculation	7	7	8B	Whole Body	23.9189		fed on animal (C3)
307	IT Batch 3	Culicoides sonorensis	Intrathoracic Inoculation	7	7	8C	Whole Body	23.8888		fed on animal (C3)
308	IT Batch 3	Culicoides sonorensis	Intrathoracic Inoculation	7	7	8D	Whole Body	22.6589		fed on animal (C3)
309	IT Batch 3	Culicoides sonorensis	Intrathoracic Inoculation	7	7	8E	Whole Body	22.959		fed on animal (C3)
310	IT Batch 3	Culicoides sonorensis	Intrathoracic Inoculation	7	7	8F	Whole Body	23.4906		fed on animal (C3)
311	IT Batch 3	Culicoides sonorensis	Intrathoracic Inoculation	7	7	8G	Whole Body	23.5117		fed on animal (C3)
312	IT Batch 3	Culicoides sonorensis	Intrathoracic Inoculation	7	7	8H	Whole Body	23.4414		fed on animal (C3)
313	IT Batch 3	Culicoides sonorensis	Intrathoracic Inoculation	7	7	9A	Whole Body	23.4238		fed on animal (C3)
314	IT Batch 3	Culicoides sonorensis	Intrathoracic Inoculation	7	7	9B	Whole Body	23.3531		fed on animal (C3)
315	IT Batch 3	Culicoides sonorensis	Intrathoracic Inoculation	7	7	9C	Whole Body	23.7911		fed on animal (C3)
316	IT Batch 3	Culicoides sonorensis	Intrathoracic Inoculation	7	7	9F	Whole Body	23.5525		fed on animal (C1)
317	IT Batch 3	Culicoides sonorensis	Intrathoracic Inoculation	7	7	9G	Whole Body	23.1208		fed on animal (C1)
318	IT Batch 3	Culicoides sonorensis	Intrathoracic Inoculation	7	7	9H	Whole Body	23.3226		fed on animal (C1)
319	IT Batch 3	Culicoides sonorensis	Intrathoracic Inoculation	7	7	10A	Whole Body	22.9345		fed on animal (C1)
320	IT Batch 3	Culicoides sonorensis	Intrathoracic Inoculation	7	7	10B	Whole Body	22.8572		fed on animal (C1)
321	IT Batch 3	Culicoides sonorensis	Intrathoracic Inoculation	7	7	10C	Whole Body	23.742		fed on animal (C1)
322	IT Batch 3	Culicoides sonorensis	Intrathoracic Inoculation	7	7	10D	Whole Body	23.2765		fed on animal (C1)
323	IT Batch 3	Culicoides sonorensis	Intrathoracic Inoculation	7	7	10E	Whole Body	23.0325		fed on animal (C1)
324	IT Batch 3	Culicoides sonorensis	Intrathoracic Inoculation	7	7	10F	Whole Body	23.3156		fed on animal (C1)
325	IT Batch 3	Culicoides sonorensis	Intrathoracic Inoculation	7	7	10G	Whole Body	23.7749		fed on animal (C1)
326	IT Batch 3	Culicoides sonorensis	Intrathoracic Inoculation	7	7	10H	Whole Body	23.1652		fed on animal (C1)
327	IT Batch 3	Culicoides sonorensis	Intrathoracic Inoculation	7	7	11A	Whole Body	24.0701		fed on animal (C1)
328	IT Batch 3	Culicoides sonorensis	Intrathoracic Inoculation	7	7	11B	Whole Body	23.1326		fed on animal (C1)
329	IT Batch 3	Culicoides sonorensis	Intrathoracic Inoculation	7	7	11C	Whole Body	23.2212		fed on animal (C1)
330	IT Batch 3	Culicoides sonorensis	Intrathoracic Inoculation	7	7	11D	Whole Body	22.7692		fed on animal (C1)
331	IT Batch 3	Culicoides sonorensis	Intrathoracic Inoculation	7	7	11E	Whole Body	23.147		fed on animal (C1)
332	IT Batch 3	Culicoides sonorensis	Intrathoracic Inoculation	7	7	11F	Whole Body	23.8035		fed on animal (C1)
333	IT Batch 3	Culicoides sonorensis	Intrathoracic Inoculation	7	7	11G	Whole Body	23.2353		fed on animal (C1)
334	IT Batch 3	Culicoides sonorensis	Intrathoracic Inoculation	7	7	11H	Whole Body	23.4376		fed on animal (C1)
335	IT Batch 3	Culicoides sonorensis	Intrathoracic Inoculation	7	7	12A	Whole Body	28.4828		fed on animal (C1)
336	IT Batch 3	Culicoides sonorensis	Intrathoracic Inoculation	7	7	12B	Whole Body	23.1599		fed on animal (C1)
337	IT Batch 3	Culicoides sonorensis	Intrathoracic Inoculation	7	7	12C	Whole Body	23.4573		fed on animal (C1)
338	IT Batch 3	Culicoides sonorensis	Intrathoracic Inoculation	7	7	12D	Whole Body	23.7354		fed on animal (C1)
339	IT Batch 3	Culicoides sonorensis	Intrathoracic Inoculation	0	8	1A	Whole Body	28.4434
340	IT Batch 3	Culicoides sonorensis	Intrathoracic Inoculation	0	8	1B	Whole Body	27.9044
341	IT Batch 3	Culicoides sonorensis	Intrathoracic Inoculation	0	8	1C	Whole Body	27.8631
342	IT Batch 3	Culicoides sonorensis	Intrathoracic Inoculation	0	8	1D	Whole Body	27.6248
343	IT Batch 3	Culicoides sonorensis	Intrathoracic Inoculation	0	8	1E	Whole Body	27.6236
344	IT Batch 3	Culicoides sonorensis	Intrathoracic Inoculation	6	8	2A	Whole Body	22.2708		fed on animal (C2)
345	IT Batch 3	Culicoides sonorensis	Intrathoracic Inoculation	6	8	2B	Whole Body	23.1312		fed on animal (C2)
346	IT Batch 3	Culicoides sonorensis	Intrathoracic Inoculation	6	8	2E	Whole Body	22.0985		fed on animal (C4)
347	IT Batch 3	Culicoides sonorensis	Intrathoracic Inoculation	6	8	2F	Whole Body	22.8459		fed on animal (C4)
348	IT Batch 3	Culicoides sonorensis	Intrathoracic Inoculation	6	8	2G	Whole Body	22.5291		fed on animal (C4)
349	IT Batch 3	Culicoides sonorensis	Intrathoracic Inoculation	6	8	2H	Whole Body	22.6902		fed on animal (C4)
350	IT Batch 3	Culicoides sonorensis	Intrathoracic Inoculation	6	8	3A	Whole Body	22.8116		fed on animal (C4)
351	IT Batch 3	Culicoides sonorensis	Intrathoracic Inoculation	6	8	3B	Whole Body	23.0692		fed on animal (C4)
352	IT Batch 3	Culicoides sonorensis	Intrathoracic Inoculation	6	8	3C	Whole Body	23.5462		fed on animal (C4)
353	IT Batch 3	Culicoides sonorensis	Intrathoracic Inoculation	6	8	3D	Whole Body	23.1392		fed on animal (C4)
354	IT Batch 3	Culicoides sonorensis	Intrathoracic Inoculation	6	8	3E	Whole Body	23.3618		fed on animal (C4)
355	IT Batch 3	Culicoides sonorensis	Intrathoracic Inoculation	6	8	3F	Whole Body	22.8871		fed on animal (C4)
356	IT Batch 3	Culicoides sonorensis	Intrathoracic Inoculation	6	8	3G	Whole Body	22.9076		fed on animal (C4)
357	IT Batch 3	Culicoides sonorensis	Intrathoracic Inoculation	6	8	3H	Whole Body	23.5284		fed on animal (C4)
358	IT Batch 3	Culicoides sonorensis	Intrathoracic Inoculation	6	8	4A	Whole Body	22.8624		fed on animal (C4)
359	IT Batch 3	Culicoides sonorensis	Intrathoracic Inoculation	6	8	4B	Whole Body	23.4504		fed on animal (C4)
360	IT Batch 3	Culicoides sonorensis	Intrathoracic Inoculation	6	8	4C	Whole Body	22.8894		fed on animal (C4)
361	IT Batch 3	Culicoides sonorensis	Intrathoracic Inoculation	6	8	4D	Whole Body	23.0562		fed on animal (C4)
362	IT Batch 3	Culicoides sonorensis	Intrathoracic Inoculation	6	8	4E	Whole Body	23.4757		fed on animal (C4)
363	IT Batch 3	Culicoides sonorensis	Intrathoracic Inoculation	6	8	4F	Whole Body	23.2054		fed on animal (C4)
364	IT Batch 3	Culicoides sonorensis	Intrathoracic Inoculation	6	8	4G	Whole Body	23.1501		fed on animal (C4)
365	IT Batch 3	Culicoides sonorensis	Intrathoracic Inoculation	6	8	4H	Whole Body	23.0019		fed on animal (C4)
366	IT Batch 3	Culicoides sonorensis	Intrathoracic Inoculation	6	8	5A	Whole Body	23.3026		fed on animal (C4)
367	IT Batch 3	Culicoides sonorensis	Intrathoracic Inoculation	6	8	5B	Whole Body	23.2217		fed on animal (C4)
368	IT Batch 3	Culicoides sonorensis	Intrathoracic Inoculation	6	8	5C	Whole Body	22.8639		fed on animal (C4)
369	IT Batch 3	Culicoides sonorensis	Intrathoracic Inoculation	6	8	5D	Whole Body	23.0686		fed on animal (C4)
370	IT Batch 3	Culicoides sonorensis	Intrathoracic Inoculation	6	8	5E	Whole Body	23.5657		fed on animal (C4)
371	IT Batch 3	Culicoides sonorensis	Intrathoracic Inoculation	6	8	5F	Whole Body	22.9265		fed on animal (C4)
372	IT Batch 3	Culicoides sonorensis	Intrathoracic Inoculation	6	8	5G	Whole Body	23.1515		fed on animal (C4)
373	IT Batch 3	Culicoides sonorensis	Intrathoracic Inoculation	6	8	5H	Whole Body	23.3015		fed on animal (C4)
374	IT Batch 3	Culicoides sonorensis	Intrathoracic Inoculation	6	8	6A	Whole Body	23.8002		fed on animal (C3)
375	IT Batch 3	Culicoides sonorensis	Intrathoracic Inoculation	6	8	6B	Whole Body	23.4418		fed on animal (C3)
376	IT Batch 3	Culicoides sonorensis	Intrathoracic Inoculation	6	8	6C	Whole Body	23.4537		fed on animal (C3)
377	IT Batch 3	Culicoides sonorensis	Intrathoracic Inoculation	6	8	6D	Whole Body	23.2473		fed on animal (C3)
378	IT Batch 3	Culicoides sonorensis	Intrathoracic Inoculation	6	8	6E	Whole Body	23.3629		fed on animal (C3)
379	IT Batch 3	Culicoides sonorensis	Intrathoracic Inoculation	6	8	6F	Whole Body	23.0403		fed on animal (C3)
380	IT Batch 3	Culicoides sonorensis	Intrathoracic Inoculation	6	8	6G	Whole Body	22.9784		fed on animal (C3)
381	IT Batch 3	Culicoides sonorensis	Intrathoracic Inoculation	6	8	6H	Whole Body	23.9082		fed on animal (C3)
382	IT Batch 3	Culicoides sonorensis	Intrathoracic Inoculation	6	8	7A	Whole Body	23.3487		fed on animal (C3)
383	IT Batch 3	Culicoides sonorensis	Intrathoracic Inoculation	6	8	7B	Whole Body	23.5949		fed on animal (C3)
384	IT Batch 3	Culicoides sonorensis	Intrathoracic Inoculation	6	8	7C	Whole Body	22.8439		fed on animal (C3)
385	IT Batch 3	Culicoides sonorensis	Intrathoracic Inoculation	6	8	7D	Whole Body	23.1644		fed on animal (C3)
386	IT Batch 3	Culicoides sonorensis	Intrathoracic Inoculation	6	8	7E	Whole Body	23.1112		fed on animal (C3)
387	IT Batch 3	Culicoides sonorensis	Intrathoracic Inoculation	6	8	7F	Whole Body	22.8682		fed on animal (C3)
388	IT Batch 3	Culicoides sonorensis	Intrathoracic Inoculation	6	8	7G	Whole Body	23.0189		fed on animal (C3)
389	IT Batch 3	Culicoides sonorensis	Intrathoracic Inoculation	6	8	7H	Whole Body	23.0838		fed on animal (C3)
390	IT Batch 3	Culicoides sonorensis	Intrathoracic Inoculation	6	8	8A	Whole Body	22.8781		fed on animal (C3)
391	IT Batch 3	Culicoides sonorensis	Intrathoracic Inoculation	6	8	8B	Whole Body	23.0834		fed on animal (C3)
392	IT Batch 3	Culicoides sonorensis	Intrathoracic Inoculation	6	8	8C	Whole Body	22.6908		fed on animal (C3)
393	IT Batch 3	Culicoides sonorensis	Intrathoracic Inoculation	6	8	8D	Whole Body	23.2779		fed on animal (C3)
394	IT Batch 3	Culicoides sonorensis	Intrathoracic Inoculation	6	8	8E	Whole Body	23.5403		fed on animal (C3)
395	IT Batch 3	Culicoides sonorensis	Intrathoracic Inoculation	6	8	8F	Whole Body	23.0342		fed on animal (C3)
396	IT Batch 3	Culicoides sonorensis	Intrathoracic Inoculation	6	8	8G	Whole Body	22.9384		fed on animal (C3)
397	IT Batch 3	Culicoides sonorensis	Intrathoracic Inoculation	6	8	8H	Whole Body	23.6719		fed on animal (C3)
398	IT Batch 3	Culicoides sonorensis	Intrathoracic Inoculation	6	8	9A	Whole Body	22.2266		fed on animal (C3)
399	IT Batch 3	Culicoides sonorensis	Intrathoracic Inoculation	6	8	9B	Whole Body	22.2039		fed on animal (C3)
400	IT Batch 3	Culicoides sonorensis	Intrathoracic Inoculation	6	8	9C	Whole Body	21.9452		fed on animal (C3)
401	IT Batch 3	Culicoides sonorensis	Intrathoracic Inoculation	6	8	9D	Whole Body	22.7876		fed on animal (C3)
402	IT Batch 3	Culicoides sonorensis	Intrathoracic Inoculation	6	8	9E	Whole Body	23.1764		fed on animal (C3)
403	IT Batch 3	Culicoides sonorensis	Intrathoracic Inoculation	6	8	9F	Whole Body	22.7098		fed on animal (C3)
404	IT Batch 3	Culicoides sonorensis	Intrathoracic Inoculation	6	8	10A	Whole Body	22.8756		fed on animal (C1)
405	IT Batch 3	Culicoides sonorensis	Intrathoracic Inoculation	6	8	10B	Whole Body	22.9063		fed on animal (C1)
406	IT Batch 3	Culicoides sonorensis	Intrathoracic Inoculation	6	8	10C	Whole Body	23.0545		fed on animal (C1)
407	IT Batch 3	Culicoides sonorensis	Intrathoracic Inoculation	6	8	10D	Whole Body	23.0759		fed on animal (C1)
408	IT Batch 3	Culicoides sonorensis	Intrathoracic Inoculation	6	8	10E	Whole Body	23.5149		fed on animal (C1)
409	IT Batch 3	Culicoides sonorensis	Intrathoracic Inoculation	6	8	10F	Whole Body	23.1543		fed on animal (C1)
410	IT Batch 3	Culicoides sonorensis	Intrathoracic Inoculation	6	8	10G	Whole Body	23.153		fed on animal (C1)
411	IT Batch 3	Culicoides sonorensis	Intrathoracic Inoculation	6	8	10H	Whole Body	23.3944		fed on animal (C1)
412	IT Batch 3	Culicoides sonorensis	Intrathoracic Inoculation	6	8	11A	Whole Body	22.3858		fed on animal (C1)
413	IT Batch 3	Culicoides sonorensis	Intrathoracic Inoculation	6	8	11B	Whole Body	22.9296		fed on animal (C1)
414	IT Batch 3	Culicoides sonorensis	Intrathoracic Inoculation	6	8	11C	Whole Body	22.7071		fed on animal (C1)
415	IT Batch 3	Culicoides sonorensis	Intrathoracic Inoculation	6	8	11D	Whole Body	23.6061		fed on animal (C1)
416	IT Batch 3	Culicoides sonorensis	Intrathoracic Inoculation	6	8	11E	Whole Body	22.7368		fed on animal (C1)
417	IT Batch 3	Culicoides sonorensis	Intrathoracic Inoculation	6	8	11F	Whole Body	23.6747		fed on animal (C1)
418	IT Batch 3	Culicoides sonorensis	Intrathoracic Inoculation	6	8	11G	Whole Body	23.4393		fed on animal (C1)
419	IT Batch 3	Culicoides sonorensis	Intrathoracic Inoculation	6	8	11H	Whole Body	23.3912		fed on animal (C1)
420	IT Batch 3	Culicoides sonorensis	Intrathoracic Inoculation	6	8	12A	Whole Body	23.775		fed on animal (C1)
421	IT Batch 3	Culicoides sonorensis	Intrathoracic Inoculation	6	8	12B	Whole Body	23.8788		fed on animal (C1)
422	IT Batch 3	Culicoides sonorensis	Intrathoracic Inoculation	6	8	12C	Whole Body	23.8965		fed on animal (C1)
423	IT Batch 4	Culicoides sonorensis	Intrathoracic Inoculation	0	9	1A	Whole Body	28.61
424	IT Batch 4	Culicoides sonorensis	Intrathoracic Inoculation	0	9	1B	Whole Body	28.1692
425	IT Batch 4	Culicoides sonorensis	Intrathoracic Inoculation	0	9	1C	Whole Body	27.7346
426	IT Batch 4	Culicoides sonorensis	Intrathoracic Inoculation	0	9	1D	Whole Body	27.7934
427	IT Batch 4	Culicoides sonorensis	Intrathoracic Inoculation	0	9	1E	Whole Body	28.4602
428	IT Batch 4	Culicoides sonorensis	Intrathoracic Inoculation	7	9	2A	Whole Body	22.2136		fed on animal (C2)
429	IT Batch 4	Culicoides sonorensis	Intrathoracic Inoculation	7	9	2B	Whole Body	21.857		fed on animal (C2)
430	IT Batch 4	Culicoides sonorensis	Intrathoracic Inoculation	7	9	2C	Whole Body	22.0758		fed on animal (C2)
431	IT Batch 4	Culicoides sonorensis	Intrathoracic Inoculation	7	9	2D	Whole Body	21.7024		fed on animal (C2)
432	IT Batch 4	Culicoides sonorensis	Intrathoracic Inoculation	7	9	2E	Whole Body	21.8883		fed on animal (C2)
433	IT Batch 4	Culicoides sonorensis	Intrathoracic Inoculation	7	9	2F	Whole Body	22.7702		fed on animal (C2)
434	IT Batch 4	Culicoides sonorensis	Intrathoracic Inoculation	7	9	2G	Whole Body	22.3194		fed on animal (C2)
435	IT Batch 4	Culicoides sonorensis	Intrathoracic Inoculation	7	9	2H	Whole Body	22.1377		fed on animal (C2)
436	IT Batch 4	Culicoides sonorensis	Intrathoracic Inoculation	7	9	3A	Whole Body	22.9003		fed on animal (C2)
437	IT Batch 4	Culicoides sonorensis	Intrathoracic Inoculation	7	9	3B	Whole Body	22.5387		fed on animal (C2)
438	IT Batch 4	Culicoides sonorensis	Intrathoracic Inoculation	7	9	3C	Whole Body	21.9024		fed on animal (C2)
439	IT Batch 4	Culicoides sonorensis	Intrathoracic Inoculation	7	9	3D	Whole Body	22.1722		fed on animal (C2)
440	IT Batch 4	Culicoides sonorensis	Intrathoracic Inoculation	7	9	3E	Whole Body	22.6183		fed on animal (C2)
441	IT Batch 4	Culicoides sonorensis	Intrathoracic Inoculation	7	9	3F	Whole Body	22.2294		fed on animal (C2)
442	IT Batch 4	Culicoides sonorensis	Intrathoracic Inoculation	7	9	3G	Whole Body	22.4187		fed on animal (C2)
443	IT Batch 4	Culicoides sonorensis	Intrathoracic Inoculation	7	9	3H	Whole Body	22.4173		fed on animal (C2)
444	IT Batch 4	Culicoides sonorensis	Intrathoracic Inoculation	7	9	4A	Whole Body	22.7377		fed on animal (C2)
445	IT Batch 4	Culicoides sonorensis	Intrathoracic Inoculation	7	9	4B	Whole Body	23.2363		fed on animal (C2)
446	IT Batch 4	Culicoides sonorensis	Intrathoracic Inoculation	7	9	4C	Whole Body	22.9833		fed on animal (C2)
447	IT Batch 4	Culicoides sonorensis	Intrathoracic Inoculation	7	9	4D	Whole Body	23.5048		fed on animal (C2)
448	IT Batch 4	Culicoides sonorensis	Intrathoracic Inoculation	7	9	4E	Whole Body	22.715		fed on animal (C2)
449	IT Batch 4	Culicoides sonorensis	Intrathoracic Inoculation	7	9	4F	Whole Body	22.628		fed on animal (C2)
450	IT Batch 4	Culicoides sonorensis	Intrathoracic Inoculation	7	9	5A	Whole Body	22.0324		fed on animal (C2)
451	IT Batch 4	Culicoides sonorensis	Intrathoracic Inoculation	7	9	5B	Whole Body	22.9626		fed on animal (C2)
452	IT Batch 4	Culicoides sonorensis	Intrathoracic Inoculation	7	9	5C	Whole Body	22.3501		fed on animal (C2)
453	IT Batch 4	Culicoides sonorensis	Intrathoracic Inoculation	7	9	5D	Whole Body	22.6587		fed on animal (C2)
454	IT Batch 4	Culicoides sonorensis	Intrathoracic Inoculation	7	9	5E	Whole Body	21.7024		fed on animal (C2)
455	IT Batch 4	Culicoides sonorensis	Intrathoracic Inoculation	7	9	5F	Whole Body	22.1371		fed on animal (C2)
456	IT Batch 4	Culicoides sonorensis	Intrathoracic Inoculation	7	9	5G	Whole Body	22.769		fed on animal (C2)
457	IT Batch 4	Culicoides sonorensis	Intrathoracic Inoculation	7	9	5H	Whole Body	22.3278		fed on animal (C2)
458	IT Batch 4	Culicoides sonorensis	Intrathoracic Inoculation	7	9	6A	Whole Body	22.8933		fed on animal (C2)
459	IT Batch 4	Culicoides sonorensis	Intrathoracic Inoculation	7	9	6B	Whole Body	22.8998		fed on animal (C2)
460	IT Batch 4	Culicoides sonorensis	Intrathoracic Inoculation	7	9	6C	Whole Body	22.1748		fed on animal (C2)
461	IT Batch 4	Culicoides sonorensis	Intrathoracic Inoculation	7	9	6D	Whole Body	21.8331		fed on animal (C2)
462	IT Batch 4	Culicoides sonorensis	Intrathoracic Inoculation	7	9	6E	Whole Body	22.7829		fed on animal (C2)
463	IT Batch 4	Culicoides sonorensis	Intrathoracic Inoculation	7	9	6F	Whole Body	22.6478		fed on animal (C2)
464	IT Batch 4	Culicoides sonorensis	Intrathoracic Inoculation	7	9	6G	Whole Body	23.222		fed on animal (C2)
465	IT Batch 4	Culicoides sonorensis	Intrathoracic Inoculation	7	9	6H	Whole Body	23.017		fed on animal (C2)
466	IT Batch 4	Culicoides sonorensis	Intrathoracic Inoculation	7	9	7A	Whole Body	22.9415		fed on animal (C2)
467	IT Batch 4	Culicoides sonorensis	Intrathoracic Inoculation	7	9	7B	Whole Body	23.0917		fed on animal (C2)
468	IT Batch 4	Culicoides sonorensis	Intrathoracic Inoculation	7	9	7C	Whole Body	23.494		fed on animal (C2)
469	IT Batch 4	Culicoides sonorensis	Intrathoracic Inoculation	7	9	7D	Whole Body	22.7324		fed on animal (C2)
470	IT Batch 4	Culicoides sonorensis	Intrathoracic Inoculation	7	9	7E	Whole Body	22.7258		fed on animal (C2)
471	IT Batch 4	Culicoides sonorensis	Intrathoracic Inoculation	7	9	7F	Whole Body	22.5608		fed on animal (C2)
472	IT Batch 4	Culicoides sonorensis	Intrathoracic Inoculation	7	9	7G	Whole Body	22.0147		fed on animal (C2)
473	IT Batch 4	Culicoides sonorensis	Intrathoracic Inoculation	7	9	7H	Whole Body	21.9843		fed on animal (C2)
474	IT Batch 4	Culicoides sonorensis	Intrathoracic Inoculation	7	9	8A	Whole Body	22.7737		fed on animal (C2)
475	IT Batch 4	Culicoides sonorensis	Intrathoracic Inoculation	7	9	8B	Whole Body	21.9054		fed on animal (C2)
476	IT Batch 4	Culicoides sonorensis	Intrathoracic Inoculation	7	9	8C	Whole Body	22.8683		fed on animal (C2)
477	IT Batch 4	Culicoides sonorensis	Intrathoracic Inoculation	7	9	8D	Whole Body	22.5212		fed on animal (C2)

## Sheet: Sheet2
1
2
3
4
5
6
7
8
9
10
11
12
13
14
15
16
17
18
19
20
21
22
23
24
25
26
27
28
29
30
31
32
33
34
35
36
37
38
39
40
41
42
43
44
45
46
47
48
49
50
51
52
53
54
55
56
57
58
59
60
61
62
63
64
65
66
67
68
69
70
71
72
73
74
75
76
77
78
79
80
81
82
83
84
85
86
87
88
89
90
91
92
93
94
95
96
97
98
99
100
101
102
103
104
105
106
107
108
109
110
111
112
113
114
115
116
117
118
119
120
121
122
123
124
125
126
127
128
129
130
131
132
133
134
135
136
137
138
139
140
141
142
143
144
145
146
147
148
149
150
151
152
153
154
155
156
157
158
159
160
161
162
163
164
165
166
167
168
169
170
171
172
173
174
175
176
177
178
179
180
181
182
183
184
185
186
187
188
189
190
191
192
193
194
195
